# Supplementary material for: StressMatic: A Novel Automated System to Induce Depressive- and Anxiety-like Phenotype in Rats
Source: Cells. 2023 Jan 20;12(3):381. doi: 10.3390/cells12030381 (PMC9913774; doi:10.3390/cells12030381)
Supplement: Supplementary file 1 [file cells-12-00381-s001.zip]

Archive with 1 entries (1 files):
- cells-2145320-supplementary.pdf
